# Supplementary material for: An Inflammatory Response-Related Gene Signature Can Impact the Immune Status and Predict the Prognosis of Hepatocellular Carcinoma
Source: Front Oncol. 2021 Mar 22;11:644416. doi: 10.3389/fonc.2021.644416 (PMC8019928; doi:10.3389/fonc.2021.644416)
Supplement: Supplementary Table 3 — The primer sequences of the eight prognostic genes. [file Table_3.xlsx]

## Sheet: drugCor
Primers for detection prognostic genes（Producted by TsingKe Biological Technology）
Gene	Forward Primer	Reverse Primer
ADORA2B	GATTTTTGCCCTGTGCTGGT	CATTCCCACTCTTGACATCTGC
ITGA5	GCTCCTTCTTCGGATTCTCAGT	ACTCCTGGCTGGCTGGTATTAG
MEP1A	AGATGTTCCGTCTCAAGTCCTGT	CAGACCAGCACCCATCAAACT
NOD2	GGGGTTTCGTCAGCCAGTAT	CAATCCATTCGCTTTCACCGT
P2RX4	ACATCATTGTGTTTGGGAAGGC	CCCTGCTCGTAATCTTCCACAT
RIPK2	TGCCACCTGAAAACTATGAACCT	GATTTTGTGCCCATCCACTTTCT
SERPINE1	GGACTTTTCAGAGGTGGAGAGAG	AGTAGAGGGCATTCACCAGCAC
SLC7A1	GTGTGGGGTCCTGTCACTATTT	GCAGGGCGTATTATGAGGAGTT
beta-actin	CACCCAGCACAATGAAGATCAAGAT	CCAGTTTTTAAATCCTGAGTCAAGC
