# Supplementary material for: An Inflammatory Response-Related Gene Signature Can Impact the Immune Status and Predict the Prognosis of Hepatocellular Carcinoma
Source: Front Oncol. 2021 Mar 22;11:644416. doi: 10.3389/fonc.2021.644416 (PMC8019928; doi:10.3389/fonc.2021.644416)
Supplement: Supplementary Table 4 — The results of correlation analysis of the prognosis gene expression and chemotherapy drug sensitivity. [file Table_4.xlsx]

## Sheet: Sheet1
Gene	Drug	cor	pvalue
NOD2	Isotretinoin	0.605321	3e-07
NOD2	Imiquimod	0.555275	4.13e-06
NOD2	Elesclomol	0.494582	5.9e-05
SERPINE1	Simvastatin	0.489944	7.09e-05
SERPINE1	Tamoxifen	-0.487718	7.73e-05
SERPINE1	Staurosporine	0.486922	7.97e-05
NOD2	Fulvestrant	0.462261	0.00020056
SERPINE1	By-Product of CUDC-305	-0.45693	0.00024261
ITGA5	Zoledronate	0.45011	0.0003081
SERPINE1	Tanespimycin	-0.447694	0.000334921
SERPINE1	Lenvatinib	0.442444	0.000400682
NOD2	Fluphenazine	0.440253	0.000431436
RIPK2	XK-469	-0.428069	0.000645168
SERPINE1	Nilotinib	-0.424468	0.000724566
SLC7A1	AFP464	-0.424439	0.000725235
SLC7A1	Aminoflavone	-0.42102	0.000808785
NOD2	Megestrol acetate	0.417336	0.000908447
RIPK2	Pipobroman	-0.416026	0.000946459
NOD2	SR16157	0.413794	0.00101458
ITGA5	Bleomycin	0.40894	0.00117814
SERPINE1	Dasatinib	0.408333	0.0012002
ADORA2B	Ixazomib citrate	-0.407641	0.00122578
RIPK2	Decitabine	-0.403601	0.00138516
SERPINE1	Vorinostat	-0.393192	0.00188486
ITGA5	Simvastatin	0.390259	0.00205217
SERPINE1	Alvespimycin	-0.382373	0.00256964
ITGA5	Staurosporine	0.382016	0.00259556
ITGA5	Rapamycin	0.381423	0.00263917
RIPK2	Nelarabine	-0.381118	0.00266189
SERPINE1	Midostaurin	0.380173	0.00273333
RIPK2	Lomustine	-0.380163	0.00273405
ADORA2B	Raloxifene	-0.378979	0.00282597
NOD2	Oxaliplatin	0.375654	0.00309898
RIPK2	Cyclophosphamide	-0.372354	0.00339274
SERPINE1	Bleomycin	0.369946	0.00362252
ITGA5	Tamoxifen	-0.366535	0.0039714
SERPINE1	Pazopanib	0.365579	0.0040744
NOD2	Nelfinavir	0.361559	0.00453378
ITGA5	Idelalisib	0.361415	0.00455109
ITGA5	O-6-Benzylguanine	0.359895	0.00473683
SERPINE1	Hypothemycin	-0.359203	0.00482372
RIPK2	Carmustine	-0.355933	0.0052531
SERPINE1	Dolastatin 10	-0.355358	0.00533205
SLC7A1	Sunitinib	0.354147	0.00550165
ADORA2B	Homoharringtonine	-0.353639	0.00557411
ADORA2B	Tamoxifen	-0.353161	0.00564314
ITGA5	Gemcitabine	0.351419	0.00590101
RIPK2	Bendamustine	-0.351006	0.00596365
RIPK2	Elliptinium Acetate	-0.349885	0.00613661
ADORA2B	SR16157	-0.349152	0.00625215
P2RX4	Vorinostat	0.348278	0.00639232
P2RX4	Eribulin mesilate	-0.348164	0.00641077
ADORA2B	Bortezomib	-0.347043	0.00659504
RIPK2	Dexamethasone Decadron	-0.346919	0.00661566
RIPK2	Teniposide	-0.346694	0.0066534
P2RX4	Cladribine	0.341484	0.00757912
ITGA5	By-Product of CUDC-305	-0.340909	0.0076878
RIPK2	Ifosfamide	-0.340272	0.00780987
SLC7A1	Lificguat	-0.340183	0.00782698
SERPINE1	Bafetinib	-0.338326	0.00819331
ITGA5	LDK-378	-0.337472	0.00836666
RIPK2	Raltitrexed	-0.335939	0.00868598
SERPINE1	AT-13387	-0.335845	0.00870577
MEP1A	Tegafur	0.333446	0.00922767
SLC7A1	Erlotinib	-0.332613	0.00941514
P2RX4	Ponatinib	-0.332596	0.00941895
RIPK2	Tamoxifen	-0.332031	0.00954811
ITGA5	Temsirolimus	0.33101	0.00978532
RIPK2	BN-2629	-0.328996	0.010268
ITGA5	Elesclomol	-0.326914	0.0107887
RIPK2	Etoposide	-0.326663	0.010853
ITGA5	Cisplatin	0.325033	0.0112786
SERPINE1	Rapamycin	0.324601	0.0113938
MEP1A	Benzimate	0.322166	0.0120623
ADORA2B	Simvastatin	0.318102	0.0132535
SERPINE1	Zoledronate	0.316349	0.0137979
RIPK2	E-7820	0.315668	0.0140145
NOD2	Entinostat	0.314576	0.0143678
RIPK2	Asparaginase	-0.314351	0.0144415
SERPINE1	Selumetinib	-0.314198	0.014492
P2RX4	Karenitecin	0.312859	0.0149388
SERPINE1	Vemurafenib	-0.312233	0.0151518
P2RX4	AP-26113	-0.311257	0.0154891
ITGA5	Pazopanib	0.311082	0.0155504
ADORA2B	Dimethylaminoparthenolide	-0.310439	0.0157768
P2RX4	Carfilzomib	-0.310437	0.0157776
ITGA5	Everolimus	0.308211	0.0165834
ADORA2B	Fulvestrant	-0.307488	0.0168529
ADORA2B	Imexon	-0.307359	0.0169012
RIPK2	Chelerythrine	-0.307253	0.0169409
NOD2	Benzimate	0.306435	0.0172516
RIPK2	Thiotepa	-0.305895	0.0174593
P2RX4	tfdu	0.305509	0.0176091
P2RX4	5-fluoro deoxy uridine 10mer	0.30519	0.0177335
SERPINE1	Dabrafenib	-0.304318	0.0180778
RIPK2	1st Precursor Intermediate to TDP 665759	0.303774	0.0182957
P2RX4	Depsipeptide	-0.300869	0.0194964
P2RX4	Gemcitabine	0.299282	0.0201802
SERPINE1	Tegafur	-0.29917	0.020229
RIPK2	Melphalan	-0.299119	0.0202515
NOD2	Dromostanolone Propionate	0.298669	0.0204495
ADORA2B	Parthenolide	-0.298333	0.0205986
NOD2	Irofulven	-0.298286	0.0206195
ADORA2B	Cyclophosphamide	-0.297307	0.0210592
SERPINE1	Benzimate	-0.29722	0.0210989
NOD2	Belinostat	0.297134	0.021138
P2RX4	Vinblastine	-0.296936	0.0212282
ITGA5	Midostaurin	0.296269	0.0215342
ADORA2B	Oxaliplatin	-0.295963	0.0216761
ADORA2B	Arsenic trioxide	-0.295474	0.0219043
ADORA2B	Nitrogen mustard	-0.295453	0.0219142
ADORA2B	AFP464	-0.293916	0.022645
SERPINE1	Everolimus	0.290941	0.0241183
SERPINE1	Belinostat	-0.290774	0.0242034
P2RX4	Dasatinib	-0.290765	0.0242076
RIPK2	Staurosporine	0.289732	0.0247398
P2RX4	XL-147	0.288868	0.0251919
ADORA2B	Dacarbazine	-0.287904	0.0257045
SERPINE1	Vinorelbine	-0.287785	0.0257686
SERPINE1	Ixabepilone	-0.287571	0.0258839
RIPK2	Triethylenemelamine	-0.286727	0.0263429
MEP1A	BML-277	0.286601	0.0264119
ADORA2B	Buthionine sulphoximine	-0.286291	0.0265827
ITGA5	Triapine	0.286091	0.0266934
SERPINE1	Cobimetinib (isomer 1)	-0.285173	0.0272054
P2RX4	Fulvestrant	0.283978	0.0278853
ADORA2B	Tegafur	-0.28344	0.0281956
RIPK2	Uracil mustard	-0.282377	0.0288178
ADORA2B	Ixabepilone	-0.281937	0.0290785
SERPINE1	Crizotinib	-0.28123	0.0295021
RIPK2	Epirubicin	-0.280649	0.0298536
ITGA5	Dasatinib	0.279618	0.0304866
ITGA5	Palbociclib	-0.278583	0.0311327
SERPINE1	Olaparib	0.278506	0.0311814
ADORA2B	Teniposide	-0.278361	0.0312728
SERPINE1	Panobinostat	-0.278089	0.0314454
MEP1A	Paclitaxel	0.277231	0.031995
RIPK2	Vinblastine	-0.27562	0.0330475
ADORA2B	Lapatinib	-0.275137	0.0333685
SERPINE1	Fluorouracil	-0.27493	0.0335072
SERPINE1	Raloxifene	-0.274549	0.0337633
RIPK2	Irofulven	0.272158	0.0354073
SERPINE1	PX-316	-0.271577	0.0358166
NOD2	Dexrazoxane	0.271374	0.0359606
ADORA2B	3-Bromopyruvate (acid)	-0.271355	0.0359741
RIPK2	Sonidegib	0.271218	0.0360719
SLC7A1	LY-294002	-0.271049	0.0361925
RIPK2	Chlorambucil	-0.270598	0.0365156
ITGA5	Cabozantinib	0.270393	0.0366634
MEP1A	Dasatinib	-0.270186	0.0368132
RIPK2	Carboplatin	-0.269077	0.0376243
SERPINE1	8-Chloro-adenosine	-0.268508	0.0380459
SERPINE1	Itraconazole	0.267883	0.0385133
NOD2	Tamoxifen	0.267856	0.0385335
SERPINE1	geldanamycin analog	-0.267278	0.0389706
RIPK2	Homoharringtonine	-0.266704	0.0394084
SLC7A1	Sonidegib	-0.26653	0.0395419
P2RX4	7-Ethyl-10-hydroxycamptothecin	0.266411	0.0396339
P2RX4	Vinorelbine	-0.266358	0.0396742
ADORA2B	Lomustine	-0.266038	0.039922
SERPINE1	Cyclophosphamide	-0.26519	0.040583
P2RX4	Vincristine	-0.265185	0.0405867
RIPK2	Tyrothricin	-0.265153	0.0406119
RIPK2	Paclitaxel	-0.263867	0.0416328
NOD2	Raloxifene	0.262889	0.0424239
RIPK2	Actinomycin D	-0.262724	0.0425585
ADORA2B	Epirubicin	-0.262177	0.0430067
SERPINE1	Fulvestrant	-0.261784	0.0433314
RIPK2	Batracylin	-0.261505	0.0435637
SERPINE1	Pipamperone	-0.261292	0.0437413
RIPK2	Doxorubicin	-0.259778	0.0450207
RIPK2	Daunorubicin	-0.259694	0.0450931
ADORA2B	Axitinib	-0.259335	0.045401
NOD2	Denileukin Diftitox Ontak	0.25922	0.0455004
ADORA2B	8-Chloro-adenosine	-0.258924	0.0457559
ADORA2B	Vincristine	-0.258732	0.0459228
RIPK2	Entinostat	-0.258632	0.0460102
MEP1A	Oxaliplatin	0.258498	0.0461267
SERPINE1	Mitoxantrone	0.257837	0.0467066
SLC7A1	Clofarabine	0.257651	0.0468708
ITGA5	Tegafur	-0.256341	0.0480403
SERPINE1	Paclitaxel	-0.254677	0.0495608
