# Supplementary material for: An Inflammatory Response-Related Gene Signature Can Impact the Immune Status and Predict the Prognosis of Hepatocellular Carcinoma
Source: Front Oncol. 2021 Mar 22;11:644416. doi: 10.3389/fonc.2021.644416 (PMC8019928; doi:10.3389/fonc.2021.644416)
Supplement: Supplementary Table 5 — The information of primary antibodies used in IHC. [file Table_5.xlsx]

## Sheet: Sheet1
Protein	Antibody Name	Antibody Number	Company	Antibody Concentration
ADORA2B	Anti-ADORA2B antibody	ER1903-44	HUABIO	1：200
ITGA5	Anti-Integrin alpha 5 antibody [JJ08-94]	ET1701-58	HUABIO	1：50
MEP1A	Rabbit Anti-MEP1A/Meprin alpha antibody (bs-6056R)	bs-6056R	BIOSS	1：100
NOD2	NOD2 Antibody - N-terminal	DF12125	Affinity	1：100
P2RX4	P2RX4 Polyclonal Antibody	13534-1-AP	Proteintech	1：100
RIPK2	Anti-RIP2 antibody	ER1915-87	HUABIO	1：200
SERPINE1	Anti-SERPINE1 antibody [H9-D5]	EM1709-36	HUABIO	1：150
SLC7A1	CAT-1 Polyclonal Antibody	14195-1-AP	Proteintech	1：100
